# Supplementary material for: Small Extracellular Vesicles Isolated from Serum May Serve as Signal-Enhancers for the Monitoring of CNS Tumors
Source: Int J Mol Sci. 2020 Jul 28;21(15):5359. doi: 10.3390/ijms21155359 (PMC7432723; doi:10.3390/ijms21155359)
Supplement: Supplementary file 1 [file ijms-21-05359-s001.zip]

Archive with 4 entries (4 files):
- _IJMS Supplementary materials_proofreading.docx
- Figure S1_Western blot analyses of classical EV markers.jpg
- Figure S2_Intragroup Coefficients of variation (CV) distributions.tif
- Figure S3_PCA dotplot constructed after statistical selection based on the means of intensity ratio.tif
